# Supplementary material for: Acceptability and Feasibility of a Guided Biopsychosocial Online Intervention for Cancer Patients Undergoing Chemotherapy
Source: J Cancer Educ. 2020 Jun 18;37(1):102–10. doi: 10.1007/s13187-020-01792-4 (PMC8816767; doi:10.1007/s13187-020-01792-4)
Supplement: Supplementary file 2 — (XLSX 12 kb) [file 13187_2020_1792_MOESM2_ESM.xlsx]

## Sheet: Tabelle1
Patient ID	age (years)	male/female	Completer	PHQ-9 score prae	PHQ9-score post	GAD7-score prae	GAD7-score post	CBI-score prae	CBI-score post	SCNS-SF-score prae	SCNS-SF-score post
1	42	m	no	6		1		116		49
2	35	f	yes	7	6	7	7	99	62	89	86
3	40	f	yes	8	7	8	6	60	77	119
4	54	f	yes	7	5	8	6	113	124	62	72
5	37	f	yes	8	9	9	10	118	107	100	67
6	34	f	yes	12	6	11	4	87	103	81	74
7	55	m	yes	2	7	5	3	106	99	59	82
8	38	f	no	1		8		92		77
9	37	f	yes	9	8	3	1	105	118	46	37
10	29	f	yes	14	7	16	6	74	85	112	76
11	69	f	yes	4	3	1	4	100	91		37
12	36	f	yes	6	2	3	2	91	88	76	69
13	37	f	yes	4		3		120		53
14	55	m	no	2		1		121		38
15	58	m	yes	6	5	0	1	100	58	65	62
16	70	m	yes	0	0	1	2	123	121	34	36
17	70	f	yes	11	3	10	7	90	83	98	83
18	57	f	yes	3	6	5	5	86	112	61	57
19	54	m	yes	4	2	2	1	94	79	60	51
20	31	m	yes	12	10	10	4	85	92	93	70
21	52	f	yes	12	10	8	11	78	82	91	81
22	52	f	yes	3	7	6	8	90	94	39	48
23	55	f	no	2		0		121		67
24	57	f	yes	7	4	3	3	110	102	71	45
25	62	f	yes	4	3	2	2	107	95	48	58
26	37	f	yes	11	17	11	14	71	75	66	69
27	56	m	no	4		5		52		113
28	31	f	yes	10	2	11	0	66	94	109	51
29	69	f	yes	5	2	1	0	106	100	103	113
30	58	f	yes	6	9	5	3	88	100	73	80
31	59	f	yes	10	17	7	10	80	52	58	100
32	60	m	yes	3	10	1	14	117	75	44	81
33	45	f	no	0		2		121		53
34	43	f	yes	6	2	9	10	75	78	88	60
35	63	m	yes	5	6	5	4	50	36	106
36	47	f	yes	16	7	6	9	81	87	117	70
37	37	f	yes	7	10	8	10	82	81	146	78
38	40	f	no	4		6		84		58
39	57	f	yes	2	3	1	1	114	126	66
40	54	f	yes	8	7	3	7	78	94	74	69
41	60	f	no	9		10		71		108
42	48	f	yes	6	2	4	2	120	101	52	59
43	48	f	yes	10	6	5	4	99	108	83	55
44	42	f	no	8		5		64		108
45	46	f	yes	4	4	2	4	116	113	51	44
46	49	m	yes	9	5	5	5	71	85	51	75
